# Supplementary material for: Benchmarking the next generation of homology inference tools
Source: Bioinformatics. 2016 Jun 1;32(17):2636–41. doi: 10.1093/bioinformatics/btw305 (PMC5013910; doi:10.1093/bioinformatics/btw305)
Supplement: Supplementary Data [file supp_btw305_suppl_data.zip]

Archive with 8 entries (8 files):
- SupplementaryTableS3.odt
- SupplementaryFigureS1.pdf
- SupplementaryFigureS2.pdf
- SupplementaryTableS1.doc
- SupplementaryTableS1.odt
- SupplementaryTableS2.doc
- SupplementaryTableS2.odt
- SupplementaryTableS3.doc
