# Supplementary material for: Benchmarking the next generation of homology inference tools
Source: Bioinformatics. 2016 Jun 1;32(17):2636–41. doi: 10.1093/bioinformatics/btw305 (PMC5013910; doi:10.1093/bioinformatics/btw305)
Supplement: Supplementary Data [file supp_btw305_suppl_data.zip › SupplementaryTableS3.odt]

S. No

Version used for each method
Executable
Commands used for execution
1
BLAST:  ncbi-blast-2.2.31+

makeblastdb
makeblastdb -in <seqfile1_db> -dbtype prot -out <databasefile>


blastp

blastp -query  <seqfile2_query> -db <databasefile> -outfmt <5> -out  <outputfile> -evalue <1000000000> -max_hsps 1
2
CSBLAST: csblast-2.2.3_linux64 and blast-2.2.26
formatdb

formatdb -p T -i <seqfile1_db> -n <databasefile>


csblast

csblast -i <seqfile2_query> -d  <databasefile> -D  <K4000.lib> -o <outputfile>  --blast-path  <blast-2.2.26/bin/> -e <1000000000>
3
FASTA:  fasta-36.3.8b
fasta36

fasta36 -q <seqfile2_query> <seqfile1_db> -m 8 -O <outputfile> -b <1000000000>
4
HHSEARCH:  hhsuite-2.0.16-linux-x86_64
hhmake

hhmake -i <seqfile1_db> -o <databasefile> 


hhsearch

hhsearch -i <seqfile2_query> -d <databasefile> -o <outputfile> -E <1000000000>
5
PHMMER: hmmer-3.1b2-linux-intel-x86_64
phmmer

phmmer –max -E <1000000000> –tblout <outputfile> <seqfile2_query> <seqfile1_db>
6
USEARCH: usearch8.1.1812_i86linux32
-search_local

-search_local <seqfile2_query> -db <seqfile1_db> -evalue <1000000000> -blast6out <outputfile>


-ublast
-makeudb_ublast <seqfile1_query> -output <seqfile1_db.udb> 


-ublast
-ublast <seqfile2_query> -db <seqfile1_db.udb> -evalue <1000000000> -blast6out <outputfile>

Supplementary Table S3.  The list shows all software tools tested with the specific parameters/settings used for each. All tools were run using default settings but with E-value report thresholds set to a high proxy (E-value = 1000000000) in order to report a score for as close to all comparisons of pairs as possible. The latest release versions of each tool was chosen.
