# Supplementary material for: Benchmarking the next generation of homology inference tools
Source: Bioinformatics. 2016 Jun 1;32(17):2636–41. doi: 10.1093/bioinformatics/btw305 (PMC5013910; doi:10.1093/bioinformatics/btw305)
Supplement: Supplementary Data [file supp_btw305_suppl_data.zip › SupplementaryTableS1.odt]

S.No
Classification
Sub-classification
Number  of proteins
Species code
Species scientific names
1
A. Prokaryotes
A.1 Archaea
1026
ARCFU A
Archaeoglobus fulgidus
2
A.2 Bacteria
668
ECOLX B
Escherichia coli (Gram-negative)
3
318
STAAU B
Staphylococcus aureus (Gram-positive)
4
B. Eukaryotes

B.1 Protists
299
CHLRE E
Chlamydomonas reinhardtii
5
4131
DICDI E
Dictyostelium discoideum
6
B.2 Fungi
790
EMENI E
Aspergillus nidulans (Emericella nidulans)
7
6718
YEAST E
Saccharomyces cerevisiae
8
B.3 Plants
14095
ARATH E
Arabidopsis thaliana
9
753
MAIZE E
Zea mays
10
B.4 Animals
B.4.1 Invertebrates
3253

DROME E

Drosophila melanogaster
11
3596
CAEEL E
Caenorhabditis elegans
12
B.4.2 Vertebrates
20203
HUMAN E
Homo sapiens
13
2949
DANRE E
Danio rerio
14
3398
XENLA E 
Xenopus laevis
15
2265
CHICK E
Gallus gallus
Mus musculus
16
16717
MOUSE E
Mus musculus

Supplementary Table S1. The subset of species used for the benchmark, selected for the purpose of spanning both short and long evolutionary distances as well as model organism utility, listed species have been selected from NCBI Taxonomy browser. Total protein counts were obtained from UniProt-SP.
