# Supplementary material for: Benchmarking the next generation of homology inference tools
Source: Bioinformatics. 2016 Jun 1;32(17):2636–41. doi: 10.1093/bioinformatics/btw305 (PMC5013910; doi:10.1093/bioinformatics/btw305)
Supplement: Supplementary Data [file supp_btw305_suppl_data.zip › SupplementaryTableS2.odt]

 S.No

Selected protein domain architectures
Excluding long unassigned regions
Including long unassigned regions


Pfam + Clan
SCOP 
CATH 
Pfam + Clan
SCOP 
CATH
1
After species filter multi-domain proteins (redundant)
3030

2489

2565
24326
14370
16653
2
Removed motif-repeats and Clan-filter
2998
2489
2565
23470
14370
16653
3
Unique PMDAs well-defined in all three domain databases
791

535
496
5266
2684
2476
4
Unique PMDAs, selected two proteins per species per UPMDA 
455
330
339
3213
1578
1513
5
Total proteins derived for benchmark
1872
1560
1645
13424
7434
7731
6
Total protein pairs derived for benchmark
5245
5047
5656
36401
24751
29131

Supplementary Table S2.  Total number of protein pairs derived for the benchmark from the three different domain databases. To reduce the total number pairs we have selected two proteins per species per Unique Protein Multi Domain Architecture (UPMDA).
